# Supplementary material for: Antimicrobial Efficacy of Impregnated Human Acellular Dermal Substitutes in Burn Wound Models
Source: Antibiotics (Basel). 2025 Jul 14;14(7):707. doi: 10.3390/antibiotics14070707 (PMC12291905; doi:10.3390/antibiotics14070707)
Supplement: Supplementary file 1 [file antibiotics-14-00707-s001.zip]

Archive with 1 entries (1 files):
- antibiotics-3724312-supplementary.pdf
